# Supplementary material for: Modulation of Aub–TDRD interactions elucidates piRNA amplification and germplasm formation
Source: Life Sci Alliance. 2020 Dec 29;4(3):e202000912. doi: 10.26508/lsa.202000912 (PMC7772777; doi:10.26508/lsa.202000912)
Supplement: Supplementary file 1 [file LSA-2020-00912_TableS1.xlsx]

## Sheet: Table S1
Table S1. Majority of embryos laid by aubRK females display normal dorsal appendages.
Maternal genotype	Dorsal appendages morphology
	Normal %	Fussed/Missing %	N
aubWT	80.9	19.1	240
aubRK	62.4	37.6	306
aubWT = aubQC42/HN2; nos>3xHA-aubWT
aubRK = aubQC42/HN2; nos>3xHA-aubRK
