# Supplementary material for: Modulation of Aub–TDRD interactions elucidates piRNA amplification and germplasm formation
Source: Life Sci Alliance. 2020 Dec 29;4(3):e202000912. doi: 10.26508/lsa.202000912 (PMC7772777; doi:10.26508/lsa.202000912)
Supplement: Supplementary file 6 [file LSA-2020-00912_TableS3.xlsx]

## Sheet: Table S3
Table S3. List of Drosophila melanogaster fly stocks.
Line	Source	Identifier
y1 w1	Delidakis lab
w1118; aubQC42 cn1 bw1/CyO	Bloomington	#4968
aubHN2 cn1 bw1/CyO	Bloomington	#8517
w1118; nos-Gal4-VP16	Bloomington	#4937
mα-Tub-Gal4-VP16	Bloomington	#7063
w; L/CyO; ftg,ki/TM6C	Jongens lab
UAS-mβ; 32B-Gal4/T(2,3)	Delidakis lab
w1118; UASp-3xHA-aubWT	This work	9 lines
w1118; UASp-3xHA-aubRK	This work	9 lines
P{TRiP.JF02387}attP2	Bloomington/TRiP	#33762 csulTRiP
P{TRiP.GL01544}attP40/CyO	Bloomington/TRiP	#43200 csulTRiP1
P{TRiP.HMC04418}attP40	Bloomington/TRiP	#56978 csulTRiP2
MTD-Gal4	Perrimon lab
w1118	Bloomington	#5905
w; csulRM50/CyO	Anne lab
y1 w1; tud1/CyO	Arkov lab
DF(2R)PurP133/CyO	Arkov lab
