# Supplementary material for: Modulation of Aub–TDRD interactions elucidates piRNA amplification and germplasm formation
Source: Life Sci Alliance. 2020 Dec 29;4(3):e202000912. doi: 10.26508/lsa.202000912 (PMC7772777; doi:10.26508/lsa.202000912)
Supplement: Supplementary file 7 [file LSA-2020-00912_TableS4.xlsx]

## Sheet: Table S4
Table S4. List of antibodies used for immunofluorescence.
Antigen	Antibody	Source	Species	Dilution/Final concentration
Ago3	7B4-C2	Senti et al, 2015	Mouse	1:100
Aub	Aub-83	Vourekas et al, 2016	Rabbit	1 μg/ml
Grk	1D12	DSHB	Mouse	1:30
HA	16B12	Covance	Mouse	1:400
Krimp	α-Krimp	Toshie Kai lab	Guinea pig	1:2000
Piwi	P3G11	Saito et al, 2006	Mouse	1:1
Qin	α-Qin	Anand and Kai 2012	Rabbit	1:1000
Tud	7D1-C7	Nagao et al, 2011	Mouse	1:1
Vas	Vas-2	Vrettos et al, 2017	Rabbit	1 μg/ml
Anand A, Kai T. 2012 The tudor domain protein kumo is required to assemble the nuage and to generate germline piRNAs in Drosophila. EMBO J 31: 870-882. doi: 10.1038/emboj.2011.449
Nagao A, Sato K, Nishida KM, Siomi H, Siomi MC. 2011 Gender-Specific Hierarchy in Nuage Localization of PIWI-Interacting RNA Factors in Drosophila. Front Genet 2: 55. doi: 10.3389/fgene.2011.00055
Saito K, Nishida KM, Mori T, Kawamura Y, Miyoshi K, Nagami T, Siomi H, Siomi MC. 2006 Specific association of Piwi with rasiRNAs derived from retrotransposon and heterochromatic regions in the Drosophila genome. Genes Dev 20: 2214-2222. doi: 10.1101/gad.1454806
Senti KA, Jurczak D, Sachidanandam R, Brennecke J. 2015 piRNA-guided slicing of transposon transcripts enforces their transcriptional silencing via specifying the nuclear piRNA repertoire. Genes Dev 29: 1747-1762. doi: 10.1101/gad.267252.115
Vourekas A, Alexiou P, Vrettos N, Maragkakis M, Mourelatos Z. 2016. Sequence-dependent but not sequence-specific piRNA adhesion traps mRNAs to the germ plasm. Nature 531: 390-394. doi: 10.1038/nature17150
Vrettos N, Maragkakis M, Alexiou P, Mourelatos Z. 2017. Kc167, a widely used Drosophila cell line, contains an active primary piRNA pathway. RNA 23: 108-118. doi: 10.1261/rna.059139.116
