# Supplementary material for: Modulation of Aub–TDRD interactions elucidates piRNA amplification and germplasm formation
Source: Life Sci Alliance. 2020 Dec 29;4(3):e202000912. doi: 10.26508/lsa.202000912 (PMC7772777; doi:10.26508/lsa.202000912)
Supplement: Supplementary file 9 [file LSA-2020-00912_TableS6.xlsx]

## Sheet: Table S6
Table S6. List of piRNA libraries constructed, sequenced and analyzed for this study.
Library	Method source	3' adaptor sequence
dme_Aub_IP_WT_ov_1	Vrettos et al, 2017	rApp/CTGTAGGCACCATCAAT/ddC
dme_Aub_IP_RK_ov_1	Vrettos et al, 2017	rApp/CTGTAGGCACCATCAAT/ddC
dme_Ago3_IP_yw_ov_1	Vrettos et al, 2017	rApp/CTGTAGGCACCATCAAT/ddC
dme_Ago3_IP_WT_ov_1	Vrettos et al, 2017	rApp/NNNNNNNNCTGTAGGCACCATCAAT/ddC
dme_Ago3_IP_RK_ov_1	Vrettos et al, 2017	rApp/CTGTAGGCACCATCAAT/ddC
dme_Piwi_IP_WT_ov_1	Vrettos et al, 2017	rApp/NNNNNNNNCTGTAGGCACCATCAAT/ddC
dme_Piwi_IP_RK_ov_1	Vrettos et al, 2017	rApp/CTGTAGGCACCATCAAT/ddC
dme_Piwi_IP_RK_ov_2	Vrettos et al, 2017	rApp/NNNNNNNNCTGTAGGCACCATCAAT/ddC
dme_Aub_IP_w_ov_1	Kirino et al, 2011	P-rUrCrGrUrArUrGrCrCrGrUrCrUrUrCrUrGrCrUrUrGrU
dme_Aub_IP_csul_ov_1	Kirino et al, 2011	P-rUrCrGrUrArUrGrCrCrGrUrCrUrUrCrUrGrCrUrUrGrU
dme_Ago3_IP_w_ov_1	Kirino et al, 2011	P-rUrCrGrUrArUrGrCrCrGrUrCrUrUrCrUrGrCrUrUrGrU
dme_Ago3_IP_csul_ov_1	Kirino et al, 2011	P-rUrCrGrUrArUrGrCrCrGrUrCrUrUrCrUrGrCrUrUrGrU
References
Kirino Y, Vourekas A, Khandros E, Mourelatos Z. 2011 Immunoprecipitation of piRNPs and directional, next generation sequencing of piRNAs. Methods Mol Biol 725: 281-293. doi: 10.1007/978-1-61779-046-1_18
Vrettos N, Maragkakis M, Alexiou P, Mourelatos Z. 2017 Kc167, a widely used Drosophila cell line, contains an active primary piRNA pathway. RNA 23: 108-118. doi: 10.1261/rna.059139.116
